# Supplementary material for: Salivary Metabolomics Discloses Metabolite Signatures of Oral Leukoplakia with and Without Dysplasia
Source: Int J Mol Sci. 2025 Jul 7;26(13):6519. doi: 10.3390/ijms26136519 (PMC12250079; doi:10.3390/ijms26136519)
Supplement: Supplementary file 1 [file ijms-26-06519-s001.zip]

Archive with 1 entries (1 files):
- ijms-3666807-supplementary.pdf
